# Supplementary material for: Cla4p Kinase Activity Is Down-Regulated by Fus3p during Yeast Mating
Source: Biomolecules. 2022 Apr 18;12(4):598. doi: 10.3390/biom12040598 (PMC9028331; doi:10.3390/biom12040598)
Supplement: Supplementary file 1 [file biomolecules-12-00598-s001.zip]

Archive with 1 entries (1 files):
- biomolecules-1679280-supplementary.pdf
